# Supplementary material for: Comparative Study of Gut Microbiota in Wild and Captive Giant Pandas (Ailuropoda melanoleuca)
Source: Genes (Basel). 2019 Oct 20;10(10):827. doi: 10.3390/genes10100827 (PMC6826394; doi:10.3390/genes10100827)
Supplement: Supplementary file 1 [file genes-10-00827-s001.zip]

Archive with 15 entries (14 files):
- supplementary materials/
- supplementary materials/Figure.S1.pdf
- supplementary materials/Figure.S2.pdf
- supplementary materials/Figure.S3.pdf
- supplementary materials/Figure.S4.pdf
- supplementary materials/Figure.S5.pdf
- supplementary materials/Figure.S6.pdf
- supplementary materials/Figure.S7.pdf
- supplementary materials/Figure.S8.pdf
- supplementary materials/Supplemental file legends.doc
- supplementary materials/Table S1.xlsx
- supplementary materials/Table S2.doc
- supplementary materials/Table S3.doc
- supplementary materials/Table S4.doc
- supplementary materials/Table S5.xlsx
