# Supplementary material for: Comparative Study of Gut Microbiota in Wild and Captive Giant Pandas (Ailuropoda melanoleuca)
Source: Genes (Basel). 2019 Oct 20;10(10):827. doi: 10.3390/genes10100827 (PMC6826394; doi:10.3390/genes10100827)
Supplement: Supplementary file 1 [file genes-10-00827-s001.zip › supplementary materials/Table S1.xlsx]

## Sheet: metadata
Table S1. Detailed information of sampling and sequencing of 16S rDNA gene in this study.
Sample ID	Collection date	Gender	Age stages	Location	Wild_Captive	Platform	16S region	Reads count	Coordinates	Source
FY1.27 *	Jan 2015	Male	Cub	Yaan	Captive	Miseq	V4	31623	Not provided	China Conservation and Research Center for the Giant Panda
NN1.9	Jan 2015	Male	Cub	Dujiangyan	Captive	Miseq	V4	30844	Not provided	China Conservation and Research Center for the Giant Panda
ZM1.1.28.2	Jan 2015	Male	Cub	Yaan	Captive	Miseq	V4	27346	Not provided	China Conservation and Research Center for the Giant Panda
SX1.27	Jan 2015	Male	Cub	Yaan	Captive	Miseq	V4	30932	Not provided	China Conservation and Research Center for the Giant Panda
AA	Jan 2015	Male	Sub Adult	Dujiangyan	Captive	Miseq	V4	31293	Not provided	China Conservation and Research Center for the Giant Panda
DL1 *	Jan 2015	Male	Adult	Dujiangyan	Captive	Miseq	V4	34608	Not provided	China Conservation and Research Center for the Giant Panda
QQ1	Jan 2015	Male	Old	Dujiangyan	Captive	Miseq	V4	31289	Not provided	China Conservation and Research Center for the Giant Panda
SS1.28.2	Jan 2015	Male	Cub	Dujiangyan	Captive	Miseq	V4	45010	Not provided	China Conservation and Research Center for the Giant Panda
TT1	Jan 2015	Male	Adult	yaan	Captive	Miseq	V4	48419	Not provided	China Conservation and Research Center for the Giant Panda
YX1	Jan 2015	Male	Sub Adult	Dujiangyan	Captive	Miseq	V4	36362	Not provided	China Conservation and Research Center for the Giant Panda
GH	Jan 2015	Male	Sub Adult	Dujiangyan	Captive	Miseq	V4	43319	Not provided	China Conservation and Research Center for the Giant Panda
HA	Jan 2015	Male	Adult	Yaan	Captive	Miseq	V4	36740	Not provided	China Conservation and Research Center for the Giant Panda
JX *	Jan 2015	Male	Adult	yaan	Captive	Miseq	V4	31376	Not provided	China Conservation and Research Center for the Giant Panda
LL	Jan 2015	Male	Adult	Yaan	Captive	Miseq	V4	31095	Not provided	China Conservation and Research Center for the Giant Panda
LT	Jan 2015	Male	Adult	Yaan	Captive	Miseq	V4	31448	Not provided	China Conservation and Research Center for the Giant Panda
ML	Jan 2015	Male	Adult	yaan	Captive	Miseq	V4	31338	Not provided	China Conservation and Research Center for the Giant Panda
MS	Jan 2015	Male	Adult	Yaan	Captive	Miseq	V4	31516	Not provided	China Conservation and Research Center for the Giant Panda
Pa	Jan 2015	Male	Old	Dujiangyan	Captive	Miseq	V4	31430	Not provided	China Conservation and Research Center for the Giant Panda
PP	Jan 2015	Male	Adult	yaan	Captive	Miseq	V4	31014	Not provided	China Conservation and Research Center for the Giant Panda
TS	Jan 2015	Male	Adult	dujiangyan	Captive	Miseq	V4	31192	Not provided	China Conservation and Research Center for the Giant Panda
WG *	Jan 2015	Male	Adult	Yaan	Captive	Miseq	V4	38276	Not provided	China Conservation and Research Center for the Giant Panda
YP	Jan 2015	Male	Adult	Yaan	Captive	Miseq	V4	46513	Not provided	China Conservation and Research Center for the Giant Panda
YZ	Jan 2015	Male	Adult	Dujiangyan	Captive	Miseq	V4	31016	Not provided	China Conservation and Research Center for the Giant Panda
GZ1.9.2 *	Jan 2015	Female	Cub	Dujiangyan	Captive	Miseq	V4	30909	Not provided	China Conservation and Research Center for the Giant Panda
HZ1.1.28	Jan 2015	Female	Cub	Yaan	Captive	Miseq	V4	31101	Not provided	China Conservation and Research Center for the Giant Panda
XN1.27	Jan 2015	Female	Cub	Yaan	Captive	Miseq	V4	32526	Not provided	China Conservation and Research Center for the Giant Panda
ZM2.1.27 *	Jan 2015	Female	Cub	Yaan	Captive	Miseq	V4	31384	Not provided	China Conservation and Research Center for the Giant Panda
AL2	Jan 2015	Female	Adult	Yaan	Captive	Miseq	V4	41154	Not provided	China Conservation and Research Center for the Giant Panda
Ja2	Jan 2015	Female	Sub Adult	Yaan	Captive	Miseq	V4	39107	Not provided	China Conservation and Research Center for the Giant Panda
JN2	Jan 2015	Female	Adult	Yaan	Captive	Miseq	V4	30950	Not provided	China Conservation and Research Center for the Giant Panda
JZ2	Jan 2015	Female	Adult	Yaan	Captive	Miseq	V4	31158	Not provided	China Conservation and Research Center for the Giant Panda
QY2	Jan 2015	Female	Old	Yaan	Captive	Miseq	V4	31470	Not provided	China Conservation and Research Center for the Giant Panda
YC	Jan 2015	Female	Sub Adult	Dujiangyan	Captive	Miseq	V4	35463	Not provided	China Conservation and Research Center for the Giant Panda
YX4	Jan 2015	Female	Adult	Yaan	Captive	Miseq	V4	44782	Not provided	China Conservation and Research Center for the Giant Panda
ZX2	Jan 2015	Female	Adult	Dujiangyan	Captive	Miseq	V4	25562	Not provided	China Conservation and Research Center for the Giant Panda
BX	Jan 2015	Female	Old	Dujiangyan	Captive	Miseq	V4	32199	Not provided	China Conservation and Research Center for the Giant Panda
Cu	Jan 2015	Female	Adult	Yaan	Captive	Miseq	V4	46574	Not provided	China Conservation and Research Center for the Giant Panda
HH *	Jan 2015	Female	Sub Adult	Dujiangyan	Captive	Miseq	V4	30471	Not provided	China Conservation and Research Center for the Giant Panda
MM	Jan 2015	Female	Adult	Yaan	Captive	Miseq	V4	30870	Not provided	China Conservation and Research Center for the Giant Panda
Shs	Jan 2015	Female	Sub Adult	Dujiangyan	Captive	Miseq	V4	31380	Not provided	China Conservation and Research Center for the Giant Panda
SL	Jan 2015	Female	Adult	Yaan	Captive	Miseq	V4	31230	Not provided	China Conservation and Research Center for the Giant Panda
XY	Jan 2015	Female	Sub Adult	Dujiangyan	Captive	Miseq	V4	49667	Not provided	China Conservation and Research Center for the Giant Panda
YM	Jan 2015	Female	Adult	Yaan	Captive	Miseq	V4	31342	Not provided	China Conservation and Research Center for the Giant Panda
YR	Jan 2015	Female	Sub Adult	Yaan	Captive	Miseq	V4	30939	Not provided	China Conservation and Research Center for the Giant Panda
YY	Jan 2015	Female	Old	Dujiangyan	Captive	Miseq	V4	43061	Not provided	China Conservation and Research Center for the Giant Panda
ZC	Jan 2015	Female	Sub Adult	Dujiangyan	Captive	Miseq	V4	44086	Not provided	China Conservation and Research Center for the Giant Panda
ZY	Jan 2015	Female	Old	Yaan	Captive	Miseq	V4	31553	Not provided	China Conservation and Research Center for the Giant Panda
ZZ	Jan 2015	Female	Sub Adult	Yaan	Captive	Miseq	V4	21353	Not provided	China Conservation and Research Center for the Giant Panda
MXN1.9	Jan 2015	Female	Adult	Yaan	Captive	Miseq	V4	31915	Not provided	China Conservation and Research Center for the Giant Panda
wild1	Dec 2015	Unkown	Unkown	Wolong	Wild	Miseq	V4	40964	103.2783,31.0722	Wolong National Nature Reserve
wild2	Dec 2015	Unkown	Unkown	Wolong	Wild	Miseq	V4	41990	103.2591,31.0667	Wolong National Nature Reserve
wild3	Dec 2015	Unkown	Unkown	Wolong	Wild	Miseq	V4	45495	103.2538,31.074	Wolong National Nature Reserve
wild4	Dec 2015	Unkown	Unkown	Wolong	Wild	Miseq	V4	28074	103.3063,31.0535	Wolong National Nature Reserve
wild5	Dec 2015	Unkown	Unkown	Wolong	Wild	Miseq	V4	14470	103.2391,31.0336	Wolong National Nature Reserve
wild6	Dec 2015	Unkown	Unkown	Wolong	Wild	Miseq	V4	22277	103.244,31.0285	Wolong National Nature Reserve
wild7	Dec 2015	Unkown	Unkown	Wolong	Wild	Miseq	V4	9850	103.2915,31.1709	Wolong National Nature Reserve
wild8	Dec 2015	Unkown	Unkown	Wolong	Wild	Miseq	V4	13359	103.2455,31.08	Wolong National Nature Reserve
wild9	Dec 2015	Unkown	Unkown	Wolong	Wild	Miseq	V4	25864	103.2637,31.0496	Wolong National Nature Reserve
wild10	Dec 2015	Unkown	Unkown	Wolong	Wild	Miseq	V4	28598	103.2959,31.0476	Wolong National Nature Reserve
wild11	Dec 2015	Unkown	Unkown	Wolong	Wild	Miseq	V4	26425	103.1524,30.9834	Wolong National Nature Reserve
wild12	Dec 2015	Unkown	Unkown	Wolong	Wild	Miseq	V4	18970	103.1546,30.9854	Wolong National Nature Reserve
wild13	Dec 2015	Unkown	Unkown	Wolong	Wild	Miseq	V4	11246	103.2275,31.0113	Wolong National Nature Reserve
wild14	Dec 2015	Unkown	Unkown	Wolong	Wild	Miseq	V4	8329	103.1772,30.999	Wolong National Nature Reserve
wild15	Dec 2015	Unkown	Unkown	Wolong	Wild	Miseq	V4	12701	103.2609,31.0884	Wolong National Nature Reserve
wild16	Dec 2015	Unkown	Unkown	Wolong	Wild	Miseq	V4	19543	103.1772,30.994	Wolong National Nature Reserve
wild17	Dec 2015	Unkown	Unkown	Wolong	Wild	Miseq	V4	14260	103.2403,31.0742	Wolong National Nature Reserve
wild18	Dec 2015	Unkown	Unkown	Wolong	Wild	Miseq	V4	5704	103.1594,30.9845	Wolong National Nature Reserve
wild19	Dec 2015	Unkown	Unkown	Wolong	Wild	Miseq	V4	9589	103.165,30.9746	Wolong National Nature Reserve
wild21	Dec 2015	Unkown	Unkown	Wolong	Wild	Miseq	V4	9372	103.1796,30.9976	Wolong National Nature Reserve
wild22	Dec 2015	Unkown	Unkown	Wolong	Wild	Miseq	V4	20123	103.1522,30.9724	Wolong National Nature Reserve
wild23	Dec 2015	Unkown	Unkown	Wolong	Wild	Miseq	V4	35246	103.1616,30.9857	Wolong National Nature Reserve
wild24	Dec 2015	Unkown	Unkown	Wolong	Wild	Miseq	V4	30683	103.1523,30.9761	Wolong National Nature Reserve
wild25	Dec 2015	Unkown	Unkown	Wolong	Wild	Miseq	V4	42062	103.1512,30.9796	Wolong National Nature Reserve
wild26	Dec 2015	Unkown	Unkown	Wolong	Wild	Miseq	V4	59994	103.0973,30.9707	Wolong National Nature Reserve
wild27	Dec 2015	Unkown	Unkown	Wolong	Wild	Miseq	V4	46006	103.0972,30.9723	Wolong National Nature Reserve
wild29	Dec 2015	Unkown	Unkown	Wolong	Wild	Miseq	V4	14414	103.2927,31.1677	Wolong National Nature Reserve
wild30	Dec 2015	Unkown	Unkown	Wolong	Wild	Miseq	V4	57392	103.239,31.0344	Wolong National Nature Reserve
wild31	Dec 2015	Unkown	Unkown	Wolong	Wild	Miseq	V4	37523	103.144,30.9812	Wolong National Nature Reserve
wild33	Dec 2015	Unkown	Unkown	Wolong	Wild	Miseq	V4	35458	103.2413,31.0099	Wolong National Nature Reserve
wild34	Dec 2015	Unkown	Unkown	Wolong	Wild	Miseq	V4	35488	103.2234,30.9992	Wolong National Nature Reserve
wild35	Dec 2015	Unkown	Unkown	Wolong	Wild	Miseq	V4	53991	103.2234,30.9992	Wolong National Nature Reserve
wild36	Dec 2015	Unkown	Unkown	Wolong	Wild	Miseq	V4	37518	103.2552,31.0282	Wolong National Nature Reserve
wild38	Dec 2015	Unkown	Unkown	Wolong	Wild	Miseq	V4	79562	103.1883,30.9879	Wolong National Nature Reserve
wild39	Dec 2015	Unkown	Unkown	Wolong	Wild	Miseq	V4	13734	103.2268,31.0864	Wolong National Nature Reserve
wild40	Dec 2015	Unkown	Unkown	Wolong	Wild	Miseq	V4	17879	103.2455,31.066	Wolong National Nature Reserve
wild41	Dec 2015	Unkown	Unkown	Wolong	Wild	Miseq	V4	27486	103.2455,31.066	Wolong National Nature Reserve
wild42	Dec 2015	Unkown	Unkown	Wolong	Wild	Miseq	V4	19517	103.155,30.9856	Wolong National Nature Reserve
wild43	Dec 2015	Unkown	Unkown	Wolong	Wild	Miseq	V4	21060	103.2288,31.0864	Wolong National Nature Reserve
wild44	Dec 2015	Unkown	Unkown	Wolong	Wild	Miseq	V4	27070	103.1164,30.964	Wolong National Nature Reserve
wild45	Dec 2015	Unkown	Unkown	Wolong	Wild	Miseq	V4	21249	103.2447,31.0899	Wolong National Nature Reserve
wild46	Dec 2015	Unkown	Unkown	Wolong	Wild	Miseq	V4	14960	103.2485,31.0637	Wolong National Nature Reserve
wild47	Dec 2015	Unkown	Unkown	Wolong	Wild	Miseq	V4	5775	103.2522,31.0048	Wolong National Nature Reserve
wild48	Dec 2015	Unkown	Unkown	Wolong	Wild	Miseq	V4	14923	103.2268,31.0864	Wolong National Nature Reserve
wild49	Dec 2015	Unkown	Unkown	Wolong	Wild	Miseq	V4	37282	103.1751,31.0075	Wolong National Nature Reserve
wild51	Dec 2015	Unkown	Unkown	Wolong	Wild	Miseq	V4	32069	103.3485,31.1552	Wolong National Nature Reserve
wild52	Dec 2015	Unkown	Unkown	Wolong	Wild	Miseq	V4	29731	103.2884,31.1481	Wolong National Nature Reserve
wild53	Dec 2015	Unkown	Unkown	Wolong	Wild	Miseq	V4	30732	103.2852,31.1472	Wolong National Nature Reserve
wild54	Dec 2015	Unkown	Unkown	Wolong	Wild	Miseq	V4	28574	103.2852,31.1472	Wolong National Nature Reserve
wild55	Dec 2015	Unkown	Unkown	Wolong	Wild	Miseq	V4	15593	103.349,31.1562	Wolong National Nature Reserve
wild56	Dec 2015	Unkown	Unkown	Wolong	Wild	Miseq	V4	35928	103.2803,31.1542	Wolong National Nature Reserve
wild57	Dec 2015	Unkown	Unkown	Wolong	Wild	Miseq	V4	44116	103.3491,31.156	Wolong National Nature Reserve
wild59	Dec 2015	Unkown	Unkown	Wolong	Wild	Miseq	V4	28882	103.3367,31.1617	Wolong National Nature Reserve
wild60	Dec 2015	Unkown	Unkown	Wolong	Wild	Miseq	V4	26580	103.3031,31.0923	Wolong National Nature Reserve
wild63	Dec 2015	Unkown	Unkown	Wolong	Wild	Miseq	V4	28037	103.2812,31.1554	Wolong National Nature Reserve
wild64	Dec 2015	Unkown	Unkown	Wolong	Wild	Miseq	V4	49295	103.3485,31.1552	Wolong National Nature Reserve
wild65	Dec 2015	Unkown	Unkown	Wolong	Wild	Miseq	V4	24292	103.248,31.0709	Wolong National Nature Reserve
wild66	Dec 2015	Unkown	Unkown	Wolong	Wild	Miseq	V4	31138	103.1163,30.964	Wolong National Nature Reserve
wild67	Dec 2015	Unkown	Unkown	Wolong	Wild	Miseq	V4	30304	103.189,30.992	Wolong National Nature Reserve
wild68	Dec 2015	Unkown	Unkown	Wolong	Wild	Miseq	V4	25257	103.2688,31.0354	Wolong National Nature Reserve
wild69	Dec 2015	Unkown	Unkown	Wolong	Wild	Miseq	V4	28305	103.2447,31.0899	Wolong National Nature Reserve
wild70	Dec 2015	Unkown	Unkown	Wolong	Wild	Miseq	V4	33633	103.2556,31.04	Wolong National Nature Reserve
wild71	Dec 2015	Unkown	Unkown	Wolong	Wild	Miseq	V4	29929	103.255,31.0283	Wolong National Nature Reserve
wild72	Dec 2015	Unkown	Unkown	Wolong	Wild	Miseq	V4	12647	103.2552,31.0568	Wolong National Nature Reserve
wild74	Dec 2015	Unkown	Unkown	Wolong	Wild	Miseq	V4	53182	103.2549,31.0284	Wolong National Nature Reserve
wild75	Dec 2015	Unkown	Unkown	Wolong	Wild	Miseq	V4	24004	103.1836,30.9973	Wolong National Nature Reserve
wild76	Dec 2015	Unkown	Unkown	Wolong	Wild	Miseq	V4	11381	103.213,30.9854	Wolong National Nature Reserve
WP1 *	Nov 2013	Unkown	Unkown	Baoxing	Wild	Miseq	V4	30849	102.898338,30.457529	Fengtongzhai National Nature Reserve
WP2	Nov 2013	Unkown	Unkown	Baoxing	Wild	Miseq	V4	31312	102.89294,30.37752	Fengtongzhai National Nature Reserve
WP3 *	Nov 2013	Unkown	Unkown	Baoxing	Wild	Miseq	V4	31089	102.87247,30.33619	Fengtongzhai National Nature Reserve
WP4 *	Nov 2013	Unkown	Unkown	Baoxing	Wild	Miseq	V4	30913	102.84398,30.69369	Fengtongzhai National Nature Reserve
WP5 *	Nov 2013	Unkown	Unkown	Baoxing	Wild	Miseq	V4	30812	102.908246,30.381226	Fengtongzhai National Nature Reserve
WP6	Nov 2013	Unkown	Unkown	Baoxing	Wild	Miseq	V4	30968	102.890539,30.618564	Fengtongzhai National Nature Reserve
WP8	Nov 2013	Unkown	Unkown	Baoxing	Wild	Miseq	V4	31302	102.53464,30.364936	Fengtongzhai National Nature Reserve
WP9	Nov 2013	Unkown	Unkown	Baoxing	Wild	Miseq	V4	31159	102.8778,30.37633	Fengtongzhai National Nature Reserve
WP10 *	Nov 2013	Unkown	Unkown	Baoxing	Wild	Miseq	V4	31370	102.54651,30.36565	Fengtongzhai National Nature Reserve
WP11	Nov 2013	Unkown	Unkown	Baoxing	Wild	Miseq	V4	31318	102.892691,30.621173	Fengtongzhai National Nature Reserve
WP12 *	Nov 2013	Unkown	Unkown	Baoxing	Wild	Miseq	V4	31214	102.961076,30.60012	Fengtongzhai National Nature Reserve
WP13	Nov 2013	Unkown	Unkown	Baoxing	Wild	Miseq	V4	30957	102.8915,30.618	Fengtongzhai National Nature Reserve
WP14 *	Nov 2013	Unkown	Unkown	Baoxing	Wild	Miseq	V4	31286	102.884271,30.629839	Fengtongzhai National Nature Reserve
WP17	Nov 2013	Unkown	Unkown	Baoxing	Wild	Miseq	V4	30807	102.891133,30.63011	Fengtongzhai National Nature Reserve
* denote which individuals' samples were also submitted for shotgun sequencing. Cub ≤ 2 year olds; 2 year olds < Sub Adult < 5 year olds; 5 year olds ≤ Adult ≤ 20 year olds; Old > 20 year olds.
