# Supplementary material for: Comparative Study of Gut Microbiota in Wild and Captive Giant Pandas (Ailuropoda melanoleuca)
Source: Genes (Basel). 2019 Oct 20;10(10):827. doi: 10.3390/genes10100827 (PMC6826394; doi:10.3390/genes10100827)
Supplement: Supplementary file 1 [file genes-10-00827-s001.zip › supplementary materials/Table S5.xlsx]

## Sheet: Sheet1
Table S5 The medical history of captive giant pandas which were selected for metagenome sequencing.
Sample ID	Type of antibiotics administered	Reason of treatment	Dates of treatment
DL1	Ampicillin and metronidazole	Amputation	March 8-15, 2001
JX	Ofloxacin	Ileus	December 13-16, 2016
WG	Ampicillin	Trauma	June 7-10, 2009
HH
GZ1.9.2
ZM2.1.27
FY1.27
